# Supplementary material for: Association of Maternal Antenatal Education with Quality of Life after Childbirth in the Slovenian Population before and during the COVID-19 Pandemic
Source: Healthcare (Basel). 2023 May 26;11(11):1568. doi: 10.3390/healthcare11111568 (PMC10252583; doi:10.3390/healthcare11111568)
Supplement: Supplementary file 1 [file healthcare-11-01568-s001.zip]

Archive with 1 entries (1 files):
- healthcare-2397970-supplementary.pdf
